# Supplementary material for: Esketamine nasal spray versus quetiapine XR in adults with treatment-resistant depression: a secondary analysis of the ESCAPE-TRD randomized clinical trial
Source: CNS Spectr. 2025 Jan 17;30(1):e26. doi: 10.1017/S1092852924002451 (PMC13064706; doi:10.1017/S1092852924002451)
Supplement: McIntyre et al. supplementary material [file S1092852924002451sup001.zip]

Archive with 3 entries (3 files):
- 150205801_ESCAPE TRD CFL Graphical Abstract_Final.pdf
- 150205803_ESCAPE-TRD CFL Plain Language Summary_Final.docx
- 150206062_ESCAPE-TRD CFL Supplementary Material_Final.docx
